# Supplementary material for: Caregiver Survey-Based Perspectives on Digital Therapeutics for Children with Delayed Language Development
Source: Healthcare (Basel). 2025 Dec 15;13(24):3290. doi: 10.3390/healthcare13243290 (PMC12733230; doi:10.3390/healthcare13243290)
Supplement: Supplementary file 1 [file healthcare-13-03290-s001.zip]

Archive with 1 entries (1 files):
- healthcare-4010008-supplementary.pdf
